# Supplementary material for: Xylitol as a Hydrophilization Moiety for a Biocatalytically Synthesized Ibuprofen Prodrug
Source: Int J Mol Sci. 2022 Feb 11;23(4):2026. doi: 10.3390/ijms23042026 (PMC8880498; doi:10.3390/ijms23042026)
Supplement: Supplementary file 1 [file ijms-23-02026-s001.zip]

Archive with 1 entries (1 files):
- ijms-1546390-supplementary.pdf
